# Supplementary material for: Atrial Strain and Strain Rate in a General Population: Do These Measures Improve the Assessment of Elevated NT-proBNP Levels?
Source: Cardiol Res Pract. 2024 Aug 26;2024:1546629. doi: 10.1155/2024/1546629 (PMC11368553; doi:10.1155/2024/1546629)
Supplement: Supplementary Materials — Table S1: Differences between the three functional groups by ANOVA. Table S2: Effect of high and low proBNP in Group A: participants with normal EF. Table S3: Effect of high and low proBNP in Group B: participants with reduced EF. Table S4: Effect of high and low proBNP in Group C: participants with atrial fibrillation. Table S5: Intra- and interobserver variability. Figure S1: Relation between NT-proBNP and the different atrial strain/SR measurements at corrected or noncorrected hypertension. The red line indicates the cut-off value for high NT-proBNP at 250 pg/ml. Figure S2: Relation between NT-proBNP and the different atrial strain/SR measurements in participants with the history of atrial fibrillation. The red line indicates the cut-off value for high NT-proBNP at 250 pg/ml. [file 1546629.f1.zip]

Archive with 3 entries (3 files):
- Figure S1 Scatterplots SR_proBNP.psd
- Figure S2 Scatterplots AF SR_proBNP.psd
- Supplementary material 2.docx
